# Supplementary material for: Effect of Yellow Wine Lees Supplementation on Milk Antioxidant Capacity and Hematological Parameters in Lactating Cows under Heat Stress
Source: Animals (Basel). 2021 Sep 9;11(9):2643. doi: 10.3390/ani11092643 (PMC8468981; doi:10.3390/ani11092643)
Supplement: Supplementary file 1 [file animals-11-02643-s001.zip]

Archive with 1 entries (1 files):
- animals-1348314-supplementary.pdf
